# Supplementary material for: Exploring CAR T-Cell Dynamics: Balancing Potent Cytotoxicity and Controlled Inflammation in CAR T-Cells Derived from Systemic Sclerosis and Myositis Patients
Source: Int J Mol Sci. 2025 Jan 8;26(2):467. doi: 10.3390/ijms26020467 (PMC11765450; doi:10.3390/ijms26020467)
Supplement: Supplementary file 1 [file ijms-26-00467-s001.zip]

Archive with 1 entries (1 files):
- ijms-3369539-supplementary.pdf
